# Supplementary material for: Cast from the Past? Microbial Diversity of a Neolithic Stone Circle
Source: Microorganisms. 2024 Nov 16;12(11):2338. doi: 10.3390/microorganisms12112338 (PMC11596248; doi:10.3390/microorganisms12112338)
Supplement: Supplementary file 1 [file microorganisms-12-02338-s001.zip]

Archive with 1 entries (1 files):
- Supplementary Information _Martin-Cereceda et al.pdf
